# Supplementary material for: Zinc Protoporphyrin Is a Reliable Marker of Functional Iron Deficiency in Patients with Inflammatory Bowel Disease
Source: Diagnostics (Basel). 2021 Feb 21;11(2):366. doi: 10.3390/diagnostics11020366 (PMC7926353; doi:10.3390/diagnostics11020366)
Supplement: Supplementary file 1 [file diagnostics-11-00366-s001.zip]

Archive with 1 entries (1 files):
- ZnPP_Supp 1_13082020.xlsx
