# Supplementary material for: Zinc Protoporphyrin Is a Reliable Marker of Functional Iron Deficiency in Patients with Inflammatory Bowel Disease
Source: Diagnostics (Basel). 2021 Feb 21;11(2):366. doi: 10.3390/diagnostics11020366 (PMC7926353; doi:10.3390/diagnostics11020366)
Supplement: Supplementary file 1 [file diagnostics-11-00366-s001.zip › ZnPP_Supp 1_13082020.xlsx]

## Sheet: ZnPP data
ID_excel	Gender	Age	IBD	Localisation	MCV	Haemoglobin	TSAT	Ferritin	CRP	ZnPP
	1-male, 2-female	years	1-CD, 2-UC	1-L1, 2-L2, 3-L3, 4-E1, 5-E2, 6-E3	fL	mg/dL	%	mg/L	mg/L	µmol/mol Hb
1	2	36	1	1	91	11.3	12	31.1	1	54.9333
2	1	27	1	2	72	10.9	13.1	79.2	1.2	150.347
3	1	47	1	2	91	14.6	18.2	117	3.1	61.3333
4	2	35	1	1	92	10.9	10	709	1	56
5	1	47	1	2	92	13.5	16.9	213	5.1	53.3333
6	2	47	2	6	92	12.3	10.5	275	15.7	41.6
7	1	24	1	2	89.1	14.2	12.8	328	25	70.9333
8	2	31	1	2	80.6	11.4	13	30.8	8	41.6
9	2	15	1	1	84	12.1	7.9	31.2	8.3	119.467
10	2	34	2	5	92.9	11.9	10	31.5	9	51.2
11	2	47	1	1	87.2	11.6	16.9	47.3	20	87.4667
12	1	43	1	1	87.8	12.8	5	6.3	8	61.3333
13	2	26	2	5	86	12.3	15.9	7.2	5.6	44.8
14	2	45	1	1	87.1	10	6	7.9	5.8	101.333
15	2	25	2	5	79.1	11.6	13	10	5	57.0667
16	2	29	1	2	84	10.5	7.5	11.3	10.4	58.1333
17	2	37	1	1	74.8	9.9	10	4.9	0.4	66.4533
18	2	67	1	1	72.9	9.5	2.7	5.27	1.4	98.1333
19	2	22	2	5	86.7	10.3	5	7.4	0.3	70.9333
20	1	30	2	4	226	11.4	2.8	7.72	1	124.8
21	2	20	2	5	84.1	9.5	5.1	8.8	1	86.9333
22	2	46	1	1	85	10	4.8	9.5	4.8	122.667
23	2	51	1	2	82.2	11.4	10.3	9.59	3.4	49.0667
24	2	39	2	6	90.6	11.4	10	11.7	2.6	40.06
25	2	22	2	5	89	12.6	9	16	1	116.267
26	2	34	2	5	85.6	11.7	11.4	21.7	0.8	43.7333
27	1	40	2	5	97.6	10.7	32	52.6	17.7	56.5333
28	1	22	1	1	87	15.1	38.3	58.5	5.8	45.3333
29	1	27	1	2	86.5	12	10	146	31.3	24.5333
30	1	40	2	5	96.1	11.2	14	161.3	122.9	35.8933
31	1	43	1	1	83	11.3	20.2	437	7.1	141.333
32	1	32	2	4	99	16.2	39.3	84.6	1	36.2667
33	2	33	1	1	91	12.4	27.4	119	2.1	29.8667
34	2	32	1	1	90	13.7	23.4	208	1	37.3333
35	1	28	1	2	87.4	14.3	7.92	42.6	49.6	31.04
36	2	30	1	2	88	11.3	17.9	81.5	9.6	36.2667
37	2	45	1	1	97.4	11.6	16	11	3.3	38.9333
38	1	48	1	1	83	15.2	14.9	95.8	9.7	92.8
39	2	28	2	6	93	11.2	47.5	525	1.2	73.0667
40	2	58	1	2	98.2	11.8	16	44.7	13.3	49.6
41	2	46	2	6	86.9	10.1	10	62.5	14	36.8
42	1	39	1	2	86	15.4	40.6	179	2.3	31.4667
43	1	23	2	5	78.4	13.9	12.3	13.3	2.7	39.8933
44	2	37	1	1	82.2	9	5.9	4.9	44	72.5333
45	1	43	1	2	90	13.5	18.6	188	16	37.3333
46	1	26	1	1	93.1	11.4	9	87.3	1.2	50.6667
47	2	41	1	1	93.5	11.8	4.6	15	1	61.3333
48	2	19	2	5	84.8	11.8	13	22.4	5	71.4667
49	1	24	1	1	93	14.3	25.6	96.8	9.8	60.2667
50	2	47	2	6	90	11.5	9.7	7.16	2.5	67.2
51	2	34	2	5	90.1	11.8	7	14.7	0.5	49.0667
52	2	38	1	3	93.6	12.4	12	12.4	2.3	30.9333
53	1	36	2	5	80.4	9.4	9.8	14.7	2.2	92.8
54	2	25	1	1	86.8	12.3	5.3	12.2	3.2	103.467
55	2	31	2	5	88.2	12.8	12.8	12.5	9	45.8667
56	1	55	1	2	86	9.2	6.6	148	43.2	69.3333
57	2	31	2	5	87	11.2	8.9	14.1	28.9	62.9333
58	1	30	2	6	67.4	8	36.9	50	3.3	131.733
59	1	38	2	5	72.2	12.7	7.3	36.4	1	64
60	2	48	2	5	80.6	9.4	5	16	0.4	139.2
61	1	29	2	5	98.9	10.6	19.5	7.54	2.5	48.5333
62	1	44	2	6	76.8	9.2	2.8	6.03	17	145.067
63	1	33	1	2	66	11.6	3.7	6.3	20.2	169.067
64	1	34	2	5	73	10.3	5.23	8.81	6.2	73.6
65	1	28	1	3	89.1	15.4	11.8	249	36	37.3333
66	2	48	2	4	82	12.3	12.1	8.8	1.1	93.3333
67	2	51	2	5	89	14	19.1	101	5.1	36.2667
68	1	50	1	1	76.2	12.2	7.7	42.2	23.6	83.2
69	1	35	2	5	28.5	14.5	13.9	28.6	1	46.4
70	1	30	2	4	76.7	10.8	4.5	7.2	5.9	53.0133
71	2	54	1	2	82.8	9.8	5.3	7.22	25.5	94.9333
72	2	25	1	1	79.9	11	7	52.4	6.9	93.8667
73	1	41	1	1	81.9	15.6	15.5	12.3	3	80.5333
74	2	32	1	1	77.4	12.3	12.6	45.4	9.6	51.7333
75	1	21	1	1	83.1	13.6	5	8.5	2.4	45.3333
76	2	23	1	2	82.8	12.6	13	45.1	6	53.8667
77	1	20	1	1	87.5	12.5	34.7	17.3	1	60.8
78	1	42	2	5	93.1	13.6	25.5	233	6	53.3333
79	2	51	2	5	81.8	10.3	14.4	12.5	1	74.6667
80	2	43	2	4	80.9	9.3	6.5	13	11	66.6667
81	1	45	2	6	90.1	15.8	26.2	122	5	37.8667
82	2	31	1	3	97	12.4	88.6	121	1	34.6667
83	1	16	1	1	83.9	12.3	11	30.1	13.9	38.9333
84	2	26	1	3	79.6	11.7	32.6	8.74	1	84.2667
85	2	47	1	1	85	11.8	6.8	44.3	20.6	75.2
86	2	65	1	1	95	12.2	34.5	570	1	54.4
87	1	55	1	1	79.9	12.2	4.5	21.1	1	60.8
88	1	40	2	5	97.9	11.4	15	67.7	77.3	58.6667
89	2	33	2	5	83.4	12.4	15	21.9	2	30.8267
90	2	61	1	3	78.3	10.1	4.71	4.98	7.9	59.7333
91	2	35	1	1	83.4	12.8	6.73	65.8	11.2	37.6533
92	2	33	1	2	85.6	13	42.8	26.6	6	44.8
93	1	16	1	2	70	11.6	6.2	14.6	3.1	161.6
94	2	59	1	2	83	12.2	5.8	25.2	2.1	66.6667
95	1	46	1	2	83	11.1	6.2	10.7	2.8	53.3333
96	2	66	1	1	87.3	12.1	6.2	7.32	0.9	38.4
97	2	39	2	6	77.6	10.9	3.5	6.06	0.9	66.6667
98	2	23	1	3	NS	12.5	2.2	311.4	17.1	35.2
99	1	32	1	1	79.8	12.9	12.9	160	12.6	66.6667
100	1	26	1	2	55.1	5.7	2	2	16	118.4
101	2	43	2	6	88.9	13.9	17.8	11.2	1	57.0667
102	2	62	1	1	89.4	11.7	13.2	27.3	1	40.07
103	1	38	2	5	83.3	13.5	26	19	1.3	28.8
104	2	30	1	1	90.8	12.4	24.7	10.6	1	72.5333
105	1	53	1	2	77.4	10.7	4	14.9	3.9	61.7067
106	1	56	1	1	85	12.8	11.1	18.5	4	60.8
107	2	39	1	3	93	15.2	27.3	91.2	24.1	30.9333
108	1	15	1	1	83	12.8	7.1	53.7	16.9	53.3333
109	2	38	1	1	118.8	12.3	12.8	29.6	0.8	41.0667
110	2	29	1	2	82	10.3	9	20.9	20.3	59.2
111	1	26	1	2	86.7	14	11.1	19.2	13.6	63.4667
112	2	44	1	1	92.6	11.5	10.5	215	12	34.6667
113	2	54	1	1	82	11.7	9.8	35.7	1	80
114	2	25	1	2	81	12.4	6.8	35.6	9.1	105.067
115	2	46	1	1	86	12.1	10	58.4	15	73.6
116	2	45	1	1	85	11.9	39.1	18.3	10.2	104.533
117	2	38	1	2	91	13.4	15.1	135	5.2	35.7333
118	2	50	2	5	92	13	29.6	21.5	1.3	54.9333
119	2	34	1	1	92.3	12.5	5.48	113	108	40.32
120	2	32	1	1	89	12.9	14.4	223	11.9	47.4667
121	1	33	2	5	77.6	13.9	16	15.6	1.6	82.6667
122	2	34	1	3	73.1	9	6.69	14.6	9.9	119.467
123	1	47	2	5	77.3	10.7	11.2	9.12	5.7	121.067
124	2	18	1	2	83.3	11.5	11	24.9	11.2	29.3333
125	1	41	2	5	82.7	12.9	17.8	16.7	1	46.9333
126	2	50	1	2	86.7	11.9	13.8	10.5	1	52.8
127	2	62	2	5	104.5	12.9	9.6	54.9	5.1	28.8
128	2	35	2	6	88	12.2	10	14.3	18.4	48.64
129	2	25	1	3	85.8	14.5	14.6	74.6	40.6	39.4667
130	2	30	2	6	98.1	10.3	15.5	33.4	3	43.7333
